# Supplementary material for: Integrating animal movements with phylogeography to model the spread of PRRSV in the USA
Source: Virus Evol. 2021 Jul 15;7(2):veab060. doi: 10.1093/ve/veab060 (PMC8438914; doi:10.1093/ve/veab060)
Supplement: veab060_Supp [file veab060_supp.zip]

Archive with 3 entries (3 files):
- Supplementary Figure 1.docx
- Supplementary Figure 2.docx
- Supplementary Table 1.docx
